# Supplementary material for: Codon Harmonization of a Kir3.1-KirBac1.3 Chimera for Structural Study Optimization
Source: Biomolecules. 2020 Mar 10;10(3):430. doi: 10.3390/biom10030430 (PMC7175280; doi:10.3390/biom10030430)
Supplement: Supplementary file 1 [file biomolecules-10-00430-s001.zip]

Archive with 12 entries (9 files):
- To Be Packed Up 2/
- To Be Packed Up 2/vanAalst_Spreadsheet_S1_Biomolecules_2020.xlsx
- __MACOSX/
- __MACOSX/To Be Packed Up 2/
- __MACOSX/To Be Packed Up 2/._vanAalst_Spreadsheet_S1_Biomolecules_2020.xlsx
- To Be Packed Up 2/.DS_Store
- __MACOSX/To Be Packed Up 2/._.DS_Store
- To Be Packed Up 2/Codon Harmonization SI.docx
- __MACOSX/To Be Packed Up 2/._Codon Harmonization SI.docx
- To Be Packed Up 2/vanAalst_ser_CC_2D_Biomolecules_2020
- __MACOSX/To Be Packed Up 2/._vanAalst_ser_CC_2D_Biomolecules_2020
- __MACOSX/._To Be Packed Up 2
