# Supplementary material for: Codon Harmonization of a Kir3.1-KirBac1.3 Chimera for Structural Study Optimization
Source: Biomolecules. 2020 Mar 10;10(3):430. doi: 10.3390/biom10030430 (PMC7175280; doi:10.3390/biom10030430)
Supplement: Supplementary file 1 [file biomolecules-10-00430-s001.zip › To Be Packed Up 2/vanAalst_Spreadsheet_S1_Biomolecules_2020.xlsx]

## Sheet: Sheet1
		PDB ID 2QKS
		Crystal Structure Predicted Backbone Torsion Angles									Membrane-Equilibrated Crystal Structure Predicted Backbone Torsion Angles
				No MD	No MD
		#	Residue	Phi	Psi	dPhi	dPsi				#	Res	Phi	Psi	dPhi	dPsi		#	Res	Phi Abs Difference	Statistically Significant Based on dPhi Overlap?			Psi Abs Difference	Statistically Significant based on dPsi Overlap?
													MD	MD
		45	F	-65.762	-43.625	3.778	4.118				45	F	-62.543	-45.274	3.819	3.884		45	F	3.219				1.649
		46	F	-62.247	-41.403	2.646	3.197				46	F	-62.928	-40.856	4.914	6.444		46	F	0.681				0.547
		47	V	-63.837	-42.62	3.425	2.96				47	V	-63.287	-43.158	3.74	4.681		47	V	0.55				0.538
		48	S	-65.692	-38.971	3.901	5.253				48	S	-62.085	-42.035	3.707	3.893		48	S	3.607				3.064
		49	L	-64.68	-41.928	3.635	4.57				49	L	-64.81	-42.703	3.832	4.199		49	L	0.13				0.775
		50	A	-63.117	-41.122	3.116	3.974				50	A	-62.806	-41.274	3.774	3.564		50	A	0.311				0.152
		51	V	-65.021	-45.047	3.664	3.6				51	V	-64.734	-44.29	4.611	3.882		51	V	0.287				0.757
		52	L	-65.468	-39.063	4.232	5.641				52	L	-66.031	-38.187	3.765	4.205		52	L	0.563				0.876
		53	F	-64.865	-42.293	3.708	4.133				53	F	-63.935	-42.752	3.445	2.802		53	F	0.93				0.459
		54	L	-64.499	-40.04	2.561	5.237				54	L	-65.883	-39.757	3.164	5.625		54	L	1.384				0.283
		55	L	-66.489	-41.711	4.315	4.915				55	L	-65.058	-43.428	4.028	4.781		55	L	1.431				1.717
		56	L	-64.072	-43.167	3.744	4.195				56	L	-63.485	-43.186	3.609	4.151		56	L	0.587				0.019
		57	N	-65.534	-37.267	3.737	5.894				57	N	-67.501	-33.844	3.571	4.078		57	N	1.967				3.423
		58	T	-65.659	-43.861	3.768	3.679				58	T	-65.112	-44.283	3.181	2.757		58	T	0.547				0.422
		59	A	-62.976	-41.565	3.907	6.073				59	A	-64.079	-39.915	3.156	4.418		59	A	1.103				1.65
		60	F	-63.715	-42.253	2.974	5.114				60	F	-64.28	-42.977	2.959	4.094		60	F	0.565				0.724
		61	A	-62.061	-41.435	3.67	4.366				61	A	-62.736	-40.352	3.052	4.796		61	A	0.675				1.083
		62	T	-65.439	-40.317	2.828	4.153				62	T	-64.332	-42.369	3.696	3.045		62	T	1.107				2.052
		63	L	-65.225	-40.501	2.907	4.577				63	L	-65.555	-39.988	2.698	4.204		63	L	0.33				0.513
		64	Y	-65.397	-37.632	3.204	5.801				64	Y	-66.547	-33.781	4.466	6.569		64	Y	1.15				3.851
		65	M	-69.053	-27.173	5.416	6.811				65	M	-80.054	-12.335	8.017	8.582		65	M	11.001	yes			14.838	yes
		66	L	-73.382	-22.979	7.578	11.082				66	L	-73.379	-23.302	11.353	11.906		66	L	0.003				0.323
		67	G	110.644	6.27	13.385	8.271				67	G	110.318	9.753	27.582	45.147		67	G	0.326				3.483
		68	S	-75.476	141.031	12.392	10.646				68	S	108.145	3.113	45.55	41.531		68	S	183.621	yes			137.918	yes
		69	A	-67.94	143.648	8.892	11.414				69	A	-67.231	139.948	6.581	11.56		69	A	0.709				3.7
		70	P	-68.156	-23.974	9.274	10.887				70	P	-68.886	-25.062	8.464	10.981		70	P	0.73				1.088
		71	I	-110.196	132.47	13.831	29.138				71	I	-121.152	143.337	15.2	14.344		71	I	10.956				10.867
		72	A	-68.745	-23.172	14.014	13.614				72	A	-74.018	-15.363	18.06	16.974		72	A	5.273				7.809
		73	N	-69.808	-17.951	8.625	10.393				73	N	-70.73	-19.392	8.189	11.375		73	N	0.922				1.441
		74	Q	-86.93	-6.137	13.489	11.094				74	Q	-84.875	-7.206	11.233	11.155		74	Q	2.055				1.069
		75	F	-111.801	136.408	18.233	13.934				75	F	-116.005	141.908	14.151	14.036		75	F	4.204				5.5
		76	P	-67.834	151.978	8.766	8.924				76	P	-66.577	150.636	6.237	7.518		76	P	1.257				1.342
		77	A	-81.131	124.127	25.601	16.932				77	A	-63.628	134.773	8.868	12.29		77	A	17.503				10.646
		78	G	-79.097	164.115	16.956	20.82				78	G	-66.057	-37.498	8.421	12.711		78	G	13.04				201.613	yes
		79	F	-60.923	-39.86	6.238	10.127				79	F	-64.082	-42.874	5.184	6.446		79	F	3.159				3.014
		80	G	-60.816	-41.897	6.139	5.448				80	G	-60.476	-43.434	4.017	5.155		80	G	0.34				1.537
		81	G	-64.507	-42.259	3.727	3.746				81	G	-63.77	-41.96	4.423	5.2		81	G	0.737				0.299
		82	A	-65.985	-39.099	3.536	5.697				82	A	-65.685	-40.556	3.032	4.057		82	A	0.3				1.457
		83	F	-66.664	-43.781	5.177	3.76				83	F	-63.501	-44.608	5.295	3.804		83	F	3.163				0.827
		84	F	-66.137	-38.237	3.999	4.934				84	F	-66.7	-37.046	3.041	4.354		84	F	0.563				1.191
		85	F	-64.894	-41.331	3.745	4.261				85	F	-64.031	-42.679	3.181	3.342		85	F	0.863				1.348
		86	S	-64.6	-42.562	3.28	4.943				86	S	-65.102	-39.788	4.296	4.701		86	S	0.502				2.774
		87	V	-62.565	-43.242	4.146	3.926				87	V	-63.444	-42.894	3.516	3.819		87	V	0.879				0.348
		88	E	-64.789	-39.958	2.752	4.454				88	E	-66.316	-39.343	3.717	6.062		88	E	1.527				0.615
		89	T	-66.776	-40.896	2.851	4.875				89	T	-65.927	-42.882	3.451	4.016		89	T	0.849				1.986
		90	L	-67.663	-38.79	3.584	5.958				90	L	-66.655	-37.718	3.966	6.099		90	L	1.008				1.072
		91	A	-65.855	-37.572	4.44	6.756				91	A	-66.348	-36.17	4.29	6.38		91	A	0.493				1.402
		92	T	-68.287	-37.753	4.444	5.31				92	T	-67.522	-36.438	4.468	4.461		92	T	0.765				1.315
		93	V	-66.354	-41.505	3.057	5.202				93	V	-66.502	-42.015	2.641	4.869		93	V	0.148				0.51
		94	G	-62.66	-42.305	3.783	4.626				94	G	-65.107	-38.304	7.359	11.808		94	G	2.447				4.001
		95	Y	-67.868	-40.296	4.73	6.154				95	Y	-69.285	-38.942	5.702	8.844		95	Y	1.417				1.354
		96	G	-64.774	-24.402	9.895	9.519				96	G	-67.585	-23.703	9.84	11.011		96	G	2.811				0.699
		97	D	-70.412	-25.99	6.55	9.616				97	D	-88.732	-6.976	10.824	10.578		97	D	18.32	yes			19.014	yes
		98	M	-95.465	-19.317	12.583	10.702				98	M	-83.537	143.124	18.174	18.117		98	M	11.928				162.441	yes
		99	H	-132.537	71.281	5.727	8.271				99	H	-73.778	136.174	12.416	11.169		99	H	58.759	yes			64.893	yes
		100	P	-67.83	-16.206	8.216	7.641				100	P	-62.063	142.198	7.612	8.43		100	P	5.767				158.404	yes
		101	Q	-98.916	-10.384	16.385	14.736				101	Q	-110.69	-3.078	11.373	13.179		101	Q	11.774				7.306
		102	T	-134.589	160.646	11.072	5.904				102	T	-138.64	159.358	10.173	4.921		102	T	4.051				1.288
		103	V	-63.061	-38.446	5.303	4.664				103	V	-64.05	-38.672	5.618	5.11		103	V	0.989				0.226
		104	Y	-61.776	-41.011	5.14	5.104				104	Y	-63.125	-39.786	5.573	7.617		104	Y	1.349				1.225
		105	A	-66.279	-37.851	4.719	5.104				105	A	-66.233	-35.841	5.394	6.294		105	A	0.046				2.01
		106	H	-64.878	-40.575	3.781	3.271				106	H	-66.998	-37.342	2.934	4.27		106	H	2.12				3.233
		107	W	-63.676	-41.902	3.931	5.179				107	W	-65.534	-39.121	5.502	6.017		107	W	1.858				2.781
		108	I	-64.604	-40.655	4.93	5.915				108	I	-64.106	-39.866	5.41	3.118		108	I	0.498				0.789
		109	A	-64.616	-39.162	2.477	3.698				109	A	-64.788	-39.309	2.746	3.944		109	A	0.172				0.147
		110	T	-65.74	-43.427	4.29	3.335				110	T	-64.056	-43.765	4.364	3.059		110	T	1.684				0.338
		111	L	-64.991	-40.592	3.362	4.4				111	L	-64.531	-39.821	2.343	3.986		111	L	0.46				0.771
		112	E	-62.976	-43.377	3.11	3.88				112	E	-62.981	-44.128	4.135	3.653		112	E	0.005				0.751
		113	I	-64.766	-43.267	3.381	3.94				113	I	-64.444	-42.664	3.247	3.748		113	I	0.322				0.603
		114	F	-64.331	-42.794	4.739	4.635				114	F	-64.091	-41.827	3.915	5.047		114	F	0.24				0.967
		115	V	-63.74	-41.728	2.756	5.364				115	V	-64.661	-40.48	2.715	5.01		115	V	0.921				1.248
		116	G	-64.861	-42.239	2.88	5.346				116	G	-64.162	-43.224	3.375	4.773		116	G	0.699				0.985
		117	M	-64.696	-44.025	3.717	3.385				117	M	-64.605	-42.597	2.728	3.432		117	M	0.091				1.428
		118	S	-64.761	-41.983	2.991	4.149				118	S	-64.777	-41.409	3.044	3.629		118	S	0.016				0.574
		119	S	-63.722	-40.934	3.342	3.919				119	S	-63.721	-42.34	2.726	3.731		119	S	0.001				1.406
		120	I	-64.638	-43.492	3.345	3.783				120	I	-65.158	-43.029	4.298	3.733		120	I	0.52				0.463
		121	A	-63.126	-42.969	4.719	5.359				121	A	-64.313	-42.198	3.928	4.205		121	A	1.187				0.771
		122	L	-64.778	-43.187	3.371	3.471				122	L	-65.267	-43.292	2.873	3.919		122	L	0.489				0.105
		123	A	-64.426	-38.665	3.263	5.486				123	A	-63.314	-40.563	3.435	4.663		123	A	1.112				1.898
		124	T	-65.298	-43.622	2.885	4.308				124	T	-64.93	-40.999	3.351	4.213		124	T	0.368				2.623
